# Supplementary material for: MicroRNA levels quantified in whole blood varies from PBMCs
Source: F1000Res. 2015 Oct 6;3:183. Originally published 2014 Aug 5. [Version 4] doi: 10.12688/f1000research.4884.4 (PMC4582824; doi:10.12688/f1000research.4884.4)
Supplement: Data of miRNA extraction methods from whole blood and PBMCs — Dataset (a) shows the expression of all endogenous controls used in the study. Dataset (b) shows the degree of cell hemolysis using different extraction kits. Datasets (c)-(d)-(e) contain data of miR-146a-5p and miR-155-5p expression in whole blood and PBMCs in different samples. Complete dataset legends can be found in the text file. [file f1000research-3-7703-s0000.tgz]

Archive with 1 entries (1 files):
- 81bda9e2-8e94-4dd0-b9f7-6e97b020ee33_Datasets.zip
